# Supplementary material for: Moral Distress and Its Determinants among Nursing Students in an Italian University: A Cross-Sectional Study
Source: Nurs Rep. 2024 Aug 27;14(3):2140–52. doi: 10.3390/nursrep14030160 (PMC11417727; doi:10.3390/nursrep14030160)
Supplement: Supplementary file 1 [file nursrep-14-00160-s001.zip]

Archive with 1 entries (1 files):
- nursrep-3158290-supplementary.pdf
